# Supplementary material for: Multiplexable and Biocomputational Virus Detection by CRISPR-Cas9-Mediated Strand Displacement
Source: Anal Chem. 2023 May 19;95(25):9564–74. doi: 10.1021/acs.analchem.3c01041 (PMC10255568; doi:10.1021/acs.analchem.3c01041)
Supplement: Supplementary file 2 — ac3c01041_si_002.xlsx [file ac3c01041_si_002.xlsx]

## Sheet: Primers
Virus	Gene	Primer	Sequence 5' - 3'
SARS-CoV-2	Nucleocapsid	N1 Forward	GACCCCAAAATCAGCGAAAT
SARS-CoV-2	Nucleocapsid	N1 Reverse	TCTGGTTACTGCCAGTTGAATCTG
SARS-CoV-2	Nucleocapsid	N1 (RPA) Forward	GACCCCAAAATCAGCGAAATGCACCCCGCA
SARS-CoV-2	Nucleocapsid	N1 (RPA) Reverse	GTTCTCCATTCTGGTTACTGCCAGTTGAAT
SARS-CoV-2	Nucleocapsid	N2 Forward	TTACAAACATTGGCCGCAAA
SARS-CoV-2	Nucleocapsid	N2 Reverse	GCGCGACATTCCGAAGAA
SARS-CoV-2	Envelope	E Forward	ACAGGTACGTTAATAGTTAATAGCGT
SARS-CoV-2	Envelope	E Reverse	ATATTGCAGCAGTACGCACACA
SARS-CoV-2	Envelope	E (XbaI) Reverse	GGTTTTACAAGACTCACGTCTAGAATATTG
SARS-CoV-2	Spike	S Forward	CGCCAATGTTACTTGGTTCCATG
SARS-CoV-2	Spike	S Reverse	AGGACAGGGTTATCAAACCTC
SARS-CoV-1	Envelope	E Forward	GCTGCAATATTGTTAACGTGAG
SARS-CoV-1	Envelope	E Reverse	GGAACTCCTTCAGAAGAGTTC
MERS-CoV	Nucleocapsid	N2 Forward	GGCACTGAGGACCCACGTT
MERS-CoV	Nucleocapsid	N2 Reverse	TTGCGACATACCCATAAAAGCA

## Sheet: Amplicons
Virus	Gene	Region	Sequence 5' - 3'
SARS-CoV-2	Nucleocapsid	N1	GACCCCAAAATCAGCGAAATGCACCCCGCATTACGTTTGGTGGACCCTCAGATTCAACTGGCAGTAACCAGA
SARS-CoV-2	Nucleocapsid	N1 (RPA)	GACCCCAAAATCAGCGAAATGCACCCCGCATTACGTTTGGTGGACCCTCAGATTCAACTGGCAGTAACCAGAATGGAGAAC
SARS-CoV-2	Nucleocapsid	N1-delQ9	GACCCCAAAATCGAAATGCACCCCGCATTACGTTTGGTGGACCCTCAGATTCAACTGGCAGTAACCAGA
SARS-CoV-2	Nucleocapsid	N2	TTACAAACATTGGCCGCAAATTGCACAATTTGCCCCCAGCGCTTCAGCGTTCTTCGGAATGTCGCGC
SARS-CoV-2	Envelope	E	ACAGGTACGTTAATAGTTAATAGCGTACTTCTTTTTCTTGCTTTCGTGGTATTCTTGCTAGTTACACTAGCCATCCTTACTGCGCTTCGATTGTGTGCGTACTGCTGCAATAT
SARS-CoV-2	Spike	S	CGCCAATGTTACTTGGTTCCATGCTATACATGTCTCTGGGACCAATGGTACTAAGAGGTTTGATAACCCTGTCCT
SARS-CoV-2	Spike	S-delH69-V70	CGCCAATGTTACTTGGTTCCATGCTATCTCTGGGACCAATGGTACTAAGAGGTTTGATAACCCTGTCCT
SARS-CoV-1	Envelope	E	GCTGCAATATTGTTAACGTGAGTTTAGTAAAACCAACGGTTTACGTCTACTCGCGTGTTAAAAATCTGAACTCTTCTGAAGGAGTTCC
MERS-CoV	Nucleocapsid	N2	GGCACTGAGGACCCACGTTGGCCCCAAATTGCTGAGCTTGCTCCTACAGCCAGTGCTTTTATGGGTATGTCGCAA

## Sheet: sgRNAs
Virus	Gene	Region	Sequence 5' - 3'
SARS-CoV-2	Nucleocapsid	N1	GGAAAAUUAGCGAAAUGCACCCCGCAUUACGUUGUUUUAGAGCUAGAAAUAGCAAGUUAAAAUAAGGCUAGUCCGUUAUCAACUUGAAAAAGUGGCACCGAGUCGGUGCUUUU
SARS-CoV-2	Nucleocapsid	N2	GGCAUUUCGAAGAACGCUGAAGCGCGUUUUAGAGCUAGAAAUAGCAAGUUAAAAUAAGGCUAGUCCGUUAUCAACUUGAAAAAGUGGCACCGAGUCGGUGCUUUU
SARS-CoV-2	Envelope	E	GGAGUAGUACGCACACAAUCGAAGCGCAGUAGUUUUAGAGCUAGAAAUAGCAAGUUAAAAUAAGGCUAGUCCGUUAUCAACUUGAAAAAGUGGCACCGAGUCGGUGCUUUU
SARS-CoV-2	Spike	S-delH69-V70	GGUAUUACUUGGUUCCAUGCUAUCUCGUUUUAGAGCUAGAAAUAGCAAGUUAAAAUAAGGCUAGUCCGUUAUCAACUUGAAAAAGUGGCACCGAGUCGGUGCUUUU
SARS-CoV-1	Envelope	E	GGAUAUUGUUAAUGUGAGUUUAGUAAAACCAAGUUUUAGAGCUAGAAAUAGCAAGUUAAAAUAAGGCUAGUCCGUUAUCAACUUGAAAAAGUGGCACCGAGUCGGUGCUUUU
MERS-CoV	Nucleocapsid	N2	GGCAUAUCCAUAAAAGCACUGGCUGUGUUUUAGAGCUAGAAAUAGCAAGUUAAAAUAAGGCUAGUCCGUUAUCAACUUGAAAAAGUGGCACCGAGUCGGUGCUUUU

## Sheet: Alignments
SARS-CoV-2 primer or sgRNA vs. SARS-CoV-2 genome		SARS-CoV-2 primer or sgRNA vs. SARS-CoV-1 genome		SARS-CoV-2 primer or sgRNA vs. MERS-CoV genome		SARS-CoV-1 primer or sgRNA vs. SARS-CoV-1 genome		SARS-CoV-1 primer or sgRNA vs. SARS-CoV-2 genome		SARS-CoV-1 primer or sgRNA vs. MERS-CoV genome		MERS-CoV primer or sgRNA vs. MERS-CoV genome		MERS-CoV primer or sgRNA vs. SARS-CoV-2 genome		MERS-CoV primer or sgRNA vs. SARS-CoV-1 genome
Primer N1 SARS-CoV-2 Forward		Primer N1 SARS-CoV-2 Forward		Primer N1 SARS-CoV-2 Forward		Primer E SARS-CoV-1 Forward		Primer E SARS-CoV-1 Forward		Primer E SARS-CoV-1 Forward		Primer N2 MERS-CoV Forward		Primer N2 MERS-CoV Forward		Primer N2 MERS-CoV Forward
Primer N1 SARS-CoV-2 Reverse		Primer N1 SARS-CoV-2 Reverse		Primer N1 SARS-CoV-2 Reverse		Primer E SARS-CoV-1 Reverse		Primer E SARS-CoV-1 Reverse		Primer E SARS-CoV-2 Reverse		Primer N2 MERS-CoV Reverse		Primer N2 MERS-CoV Reverse		Primer N2 MERS-CoV Reverse
sgRNA SARS-CoV-2 N1		sgRNA SARS-CoV-2 N1		sgRNA SARS-CoV-2 N1		sgRNA E SARS-CoV-1		sgRNA E SARS-CoV-1		sgRNA E SARS-CoV-1		sgRNA N2 MERS-CoV		sgRNA N2 MERS-CoV		sgRNA N2 MERS-CoV
				No significant similarity found.						No significant similarity found.
Primer N2 SARS-CoV-2 Forward		Primer N2 SARS-CoV-2 Forward		Primer N2 SARS-CoV-2 Forward
Primer N2 SARS-CoV-2 Reverse		Primer N2 SARS-CoV-2 Reverse		Primer N2 SARS-CoV-2 Reverse
sgRNA SARS-CoV-2 N2		sgRNA SARS-CoV-2 N2		sgRNA SARS-CoV-2 N2
Primer E SARS-CoV-2 Forward		Primer E SARS-CoV-2 Forward		Primer E SARS-CoV-2 Forward
Primer E SARS-CoV-2 Reverse		Primer E SARS-CoV-2 Reverse		Primer E SARS-CoV-2 Reverse
sgRNA SARS-CoV-2 E		sgRNA SARS-CoV-2 E		sgRNA SARS-CoV-2 E
				No significant similarity found.

## Sheet: Beacons
Virus	Gene	(5'-) Quencher	Fluorophore (-3')	Sequence 5' - 3'
SARS-CoV-2	Nucleocapsid	Iowa Black FQ	FAM	CGCTGATTTTGGGGTCGTAGTTAATCAGCGA
SARS-CoV-2	Nucleocapsid	Iowa Black FQ	TAMRA	CTTCGGAATGTCGCGCGCTTTCTTCCGAAGT
SARS-CoV-2	Envelope	Iowa Black RQ	CY5	GCGTACTGCTGCAATATTCGTCCAGTACGC
SARS-CoV-2	Spike	Iowa Black FQ	FAM	GGAACCAAGTAACATTGGCGGCTCCTTGGTTCC
SARS-CoV-1	Envelope	Iowa Black FQ	TAMRA	CTCACGTTAACAATATTGCAGCGTCATCATATTGTTAATGTGAGT
MERS-CoV	Nucleocapsid	Iowa Black RQ	CY5	GGCTTTTATGGGTATGTCGCAATATTATTACCTATAAAAGCC
Virus	Gene	(5'-) Fluorophore	Quencher (-3')	Sequence 5' - 3'
SARS-CoV-2	Nucleocapsid (PAM-proximal)	FAM	Iowa Black FQ	GCGAAATGCTGTAATGCGGGGTGCATTTCGC
SARS-CoV-2	Nucleocapsid (PAM-proximal)	FAM	Black Hole Quencher 1	GCGAAATGCTGTAATGCGGGGTGCATTTCGC

## Sheet: Biocomputing
Name	Sequence 5' - 3'
IN1	GACCCCAAAATCAGCGAAATGCACCC
IN2	ATATTGCAGCAGTACGCACACAATCG
OR gate
GATE1	CAGTACGCACACAATCGAGGGTGCATTTCGCTGATTTTGGGGTC
GATE2	/CY5/CGATTGTGTGCGTACTGCTGCAATAT
GATE3	AATCAGCGAAATGCACCC/IBRQ/
AND gate
GATE1	CAGTACGCACACAATCG/CY5/AGGGTGCATTTCGCTGATTTTGGGGTC
GATE2	/IBRQ/CGATTGTGTGCGTACTGCTGCAATAT
GATE3	AATCAGCGAAATGCACCC/IBRQ/
